# Supplementary material for: A Novel Natural Penetration Enhancer for Transdermal Drug Delivery: In Vitro/In Vivo Evaluation and Penetration Enhancement Mechanism
Source: Pharmaceutics. 2025 Feb 14;17(2):254. doi: 10.3390/pharmaceutics17020254 (PMC11859311; doi:10.3390/pharmaceutics17020254)
Supplement: Supplementary file 1 [file pharmaceutics-17-00254-s001.zip]

Archive with 1 entries (1 files):
- pharmaceutics-3442907-supplementary.pdf
